# Supplementary material for: Impact of universal mass vaccination with monovalent inactivated hepatitis A vaccines – A systematic review
Source: Hum Vaccin Immunother. 2016 Oct 27;13(3):724–36. doi: 10.1080/21645515.2016.1242539 (PMC5360128; doi:10.1080/21645515.2016.1242539)
Supplement: KHVI_A_1242539_Supplementary_material.zip [file khvi-13-03-1242539-s001.zip]

Archive with 1 entries (1 files):
- KHVI_A_1242539 Supplementary material.docx
